# Supplementary material for: Diagnostic Performance of the MeMed BV Test to Distinguish Between Bacterial and Viral or Other Non-Bacterial Causes Amongst ED and Urgent Care Patients: A Systematic Review with Meta-Analysis
Source: Diagnostics (Basel). 2026 Jun 22;16(12):1930. doi: 10.3390/diagnostics16121930 (PMC13298517; doi:10.3390/diagnostics16121930)
Supplement: Supplementary file 1 [file diagnostics-16-01930-s001.zip]

Archive with 1 entries (1 files):
- diagnostics-4343843-supplementary.pdf
